# Supplementary material for: Fungal-Mediated Biotransformation of the Plant Growth Regulator Forchlorfenuron by Cunninghamella elegans
Source: Metabolites. 2024 Feb 1;14(2):101. doi: 10.3390/metabo14020101 (PMC10890479; doi:10.3390/metabo14020101)
Supplement: Supplementary file 1 [file metabolites-14-00101-s001.zip]

Archive with 1 entries (1 files):
- metabolites-2757284-supplementary.pdf
